# Supplementary material for: Identification and Construction of Strong Promoters in Yarrowia lipolytica Suitable for Glycerol-Based Bioprocesses
Source: Microorganisms. 2023 Apr 28;11(5):1152. doi: 10.3390/microorganisms11051152 (PMC10224437; doi:10.3390/microorganisms11051152)
Supplement: Supplementary file 1 [file microorganisms-11-01152-s001.zip]

Archive with 1 entries (1 files):
- microorganisms-2369768-supplementary.pdf
